# Supplementary material for: Antitumor Properties of Curcumin in Breast Cancer Based on Preclinical Studies: A Systematic Review
Source: Cancers (Basel). 2022 Apr 26;14(9):2165. doi: 10.3390/cancers14092165 (PMC9099919; doi:10.3390/cancers14092165)
Supplement: Supplementary file 1 [file cancers-14-02165-s001.zip]

Archive with 1 entries (1 files):
- cancers-1643078-supplementary.pdf
